# Supplementary material for: Longitudinal serological measures of common infection in the Avon Longitudinal Study of Parents and Children cohort
Source: Wellcome Open Res. 2018 Jul 23;3:49. Originally published 2018 Apr 27. [Version 2] doi: 10.12688/wellcomeopenres.14565.2 (PMC6124408; doi:10.12688/wellcomeopenres.14565.2)
Supplement: Supplementary file 1 [file wellcomeopenres-3-16026-s0000.tgz]

Archive with 1 entries (1 files):
- 1d438e18-7869-4c0a-9724-48c09c0a4094.docx
